# Supplementary material for: Production of Resistant Starch by Roasting Retrograded Starch with Glucose
Source: Molecules. 2024 Jun 18;29(12):2883. doi: 10.3390/molecules29122883 (PMC11207021; doi:10.3390/molecules29122883)
Supplement: Supplementary file 1 [file molecules-29-02883-s001.zip]

Archive with 1 entries (1 files):
- molecules-2993898-supplementary.pdf
